# Supplementary material for: A biochemical network modeling of a whole-cell
Source: Sci Rep. 2020 Aug 6;10:13303. doi: 10.1038/s41598-020-70145-4 (PMC7411072; doi:10.1038/s41598-020-70145-4)
Supplement: Supplementary file 2 — Supplementary Information 2 [file 41598_2020_70145_MOESM2_ESM.xlsx]

## Sheet: Sheet1
Gene	Name	Node Name	Karr’s Model	Exp	Single	Single Match Exp	Double	Double Match	Only Essential					Matching	False Positive	False Negative
MG_001	DNA polymerase III, beta subunit	c_Imature_MG_001_MONOMER	Y	Y	Y		Y						Single
MG_002	DnaJ domain protein	c_Imature_MG_002_MONOMER	N	N	N		N						Double
MG_003	DNA gyrase, B subunit	c_Imature_MG_003_MONOMER	Y	Y	Y		Y
MG_004	DNA gyrase, A subunit	c_Imature_MG_004_MONOMER	Y	Y	Y		Y
MG_005	seryl-tRNA synthetase	c_Imature_MG_005_MONOMER	Y	Y	Y		Y						Class Essential
MG_006	thymidylate kinase	c_Imature_MG_006_MONOMER	Y	Y	N		N
MG_007	DNA polymerase III delta prime subunit, putative	c_Imature_MG_007_MONOMER	Y	Y	Y		Y						Essential Genes
MG_008	tRNA modification GTPase TrmE	c_Imature_MG_008_MONOMER	Y	Y	N		N
MG_009	deoxyribonuclease	c_Imature_MG_009_MONOMER	N	N	N		N
MG_010	DNA primase-related protein	c_Imature_MG_010_MONOMER	N	N	N		N
MG_011		c_Imature_MG_011_MONOMER	N	N	N		N
MG_012	alpha-L-glutamate ligase	c_Imature_MG_012_MONOMER	Y	N	Y		Y
MG_013	methylenetetrahydrofolate dehydrogenase/methylenetetrahydrofolate cyclohydrolase	c_Imature_MG_013_MONOMER	Y	Y	N		Y
MG471		c_MG471	Y	Y	Y		Y
MG472		c_MG472	Y	Y	Y		Y
MG_014	multidrug ABC transporter, ATP-binding/permease protein	c_Imature_MG_014_MONOMER	N	Y	N		N
MG_015	multidrug ABC transporter, ATP-binding/permease protein	c_Imature_MG_015_MONOMER	N	Y	N		N
MG_018	SNF2 family helicase putative	c_Imature_MG_018_MONOMER	N	N	N		N
MG_019	chaperone protein DnaJ	c_Imature_MG_019_MONOMER	Y	Y	N		N
MG_020	proline iminopeptidase	c_Imature_MG_020_MONOMER	Y	Y	N		Y
MG_021	methionyl-tRNA synthetase	c_Imature_MG_021_MONOMER	Y	Y	Y		Y
MG_022	DNA-directed RNA polymerase, delta subunit	c_Imature_MG_022_MONOMER	Y	Y	Y		Y
MG_023	fructose-1,6-bisphosphate aldolase, class II	c_Imature_MG_023_MONOMER	Y	Y	N		N
MG_024	GTP-binding protein YchF	c_Imature_MG_024_MONOMER	N	N	N		N
MG_025	Beta-glycosyl transferase	c_Imature_MG_025_MONOMER	N	Y	N		N
MG_026	translation elongation factor P	c_Imature_MG_026_MONOMER	Y	Y	Y		Y
MG_027	transcription termination/antitermination protein NusB	c_Imature_MG_027_MONOMER	N	Y	Y		Y
MG_028		c_Imature_MG_028_MONOMER	N	Y	N		N
MG_029	DJ-1/PfpI family protein	c_Imature_MG_029_MONOMER	N	Y	N		N
MG_030	uracil phosphoribosyltransferase	c_Imature_MG_030_MONOMER	N	Y	N		N
MG_031	DNA polymerase III, alpha subunit, Gram-positive type	c_Imature_MG_031_MONOMER	Y	Y	Y		Y
MG_032		c_Imature_MG_032_MONOMER	N	N	N		N
MG_033	glycerol uptake facilitator	c_Imature_MG_033_MONOMER	N	N	N		N
MG_034	thymidine kinase	c_Imature_MG_034_MONOMER	Y	Y	N		N
MG_035	histidyl-tRNA synthetase	c_Imature_MG_035_MONOMER	Y	Y	Y		Y
MG_036	aspartyl-tRNA synthetase	c_Imature_MG_036_MONOMER	Y	Y	Y		Y
MG_037	nicotinate phosphoribosyltransferase	c_Imature_MG_037_MONOMER	Y	Y	N		N
MG_038	glycerol kinase	c_Imature_MG_038_MONOMER	Y	Y	N		N
MG_039	FAD-dependent glycerol-3-phosphate dehydrogenase, putative	c_Imature_MG_039_MONOMER	N	N	N		N
MG_040	Monosaccharide (riboside/galactoside) ABC transporter, substrate binding protein	c_Imature_MG_040_MONOMER	N	N	N		N
MG_041	PTS system, HPr	c_Imature_MG_041_MONOMER	Y	Y	N		N
MG_042	spermidine/putrescine (polyamine) ABC transporter, ATP-binding protein, putative	c_Imature_MG_042_MONOMER	Y	Y	N		N
MG_043	spermidine/putrescine (polyamine) ABC transporter, permease protein, putative	c_Imature_MG_043_MONOMER	Y	Y	N		N
MG_044	spermidine/putrescine (polyamine) ABC transporter, permease protein, putative	c_Imature_MG_044_MONOMER	Y	Y	N		N
MG_045	spermidine/putrescine (polyamine) ABC transporter, spermidine/putrescine binding protein, putative	c_Imature_MG_045_MONOMER	Y	Y	N		N
MG_046	metalloendopeptidase	c_Imature_MG_046_MONOMER	Y	Y	N		Y
MG_047	S-adenosylmethionine synthetase	c_Imature_MG_047_MONOMER	Y	Y	N		N
MG_048	signal recognition particle protein	c_Imature_MG_048_MONOMER	Y	Y	Y		Y
MG_049	purine nucleoside phosphorylase	c_Imature_MG_049_MONOMER	Y	N	N		N
MG_050	deoxyribose-phosphate aldolase	c_Imature_MG_050_MONOMER	N	Y	N		N
MG_051	pyrimidine-nucleoside phosphorylase	c_Imature_MG_051_MONOMER	Y	N	N		N
MG_052	cytidine deaminase	c_Imature_MG_052_MONOMER	N	Y	N		N
MG_053	phosphoglucomutase/phosphomannomutase, putative	c_Imature_MG_053_MONOMER	Y	Y	N		N
MG_054	transcription antitermination protein NusG, putative	c_Imature_MG_054_MONOMER	N	Y	N		N
MG_055	preprotein translocase, SecE subunit	c_Imature_MG_055_MONOMER	N	Y	Y		Y
MG_473	ribosomal protein L33 type 2	c_Imature_MG_473_MONOMER	Y	Y	Y		Y
MG_474		c_Imature_MG_474_MONOMER	N	Y	N		N
MG_056	tetrapyrrole (corrin/porphyrin) methylase protein	c_Imature_MG_056_MONOMER	N	N	N		N
MG_057	small primase-like protein	c_Imature_MG_057_MONOMER	N	Y	N		N
MG_058	ribose-phosphate pyrophosphokinase	c_Imature_MG_058_MONOMER	Y	Y	N		N
MG_059	SsrA-binding protein	c_Imature_MG_059_MONOMER	N	Y	N		N
MG_060	glycosyl transferase	c_Imature_MG_060_MONOMER	N	Y	N		N
MG_061	Mycoplasma MFS transporter	c_Imature_MG_061_MONOMER	N	N	N		N
MG475		c_MG475	Y	Y	Y		Y
MG_062	PTS system, fructose-specific IIABC component	c_Imature_MG_062_MONOMER	N	N	N		N
MG_063	1-phosphofructokinase, putative	c_Imature_MG_063_MONOMER	N	N	N		N
MG_064	ABC transporter, permease protein, putative	c_Imature_MG_064_MONOMER	N	Y	N		N
MG_065	ABC transporter, ATP-binding protein	c_Imature_MG_065_MONOMER	N	Y	N		N
MG_066	transketolase	c_Imature_MG_066_MONOMER	Y	N	N		N
MG_067	lipoprotein, putative	c_Imature_MG_067_MONOMER	N	N	N		N
MG_068	lipoprotein, putative	c_Imature_MG_068_MONOMER	N	Y	N		N
MG_069	PTS system, glucose-specific IIABC component	c_Imature_MG_069_MONOMER	Y	Y	N		N
MG_070	ribosomal protein S2	c_Imature_MG_070_MONOMER	Y	Y	Y		Y
MG_071	ATPase, P-type (transporting), HAD superfamily, subfamily IC	c_Imature_MG_071_MONOMER	Y	Y	N		Y
MG_072	preprotein translocase, SecA subunit	c_Imature_MG_072_MONOMER	Y	Y	N		N
MG_073	excinuclease ABC, B subunit	c_Imature_MG_073_MONOMER	N	Y	Y		Y
MG_074		c_Imature_MG_074_MONOMER	N	Y	N		N
MG_075	116 kDa surface antigen	c_Imature_MG_075_MONOMER	N	Y	N		N
MG_076		c_Imature_MG_076_MONOMER	N	Y	N		N
MG_077	oligopeptide ABC transporter, permease protein	c_Imature_MG_077_MONOMER	Y	Y	N		N
MG_078	oligopeptide ABC transporter, permease protein	c_Imature_MG_078_MONOMER	Y	Y	N		N
MG_079	oligopeptide ABC transporter, ATP-binding protein	c_Imature_MG_079_MONOMER	Y	Y	N		N
MG_080	oligopeptide ABC transporter, ATP-binding protein	c_Imature_MG_080_MONOMER	Y	Y	N		N
MG_081	ribosomal protein L11	c_Imature_MG_081_MONOMER	Y	Y	Y		Y
MG_082	ribosomal protein L1	c_Imature_MG_082_MONOMER	Y	Y	Y		Y
MG_083	peptidyl-tRNA hydrolase	c_Imature_MG_083_MONOMER	N	Y	N		N
MG_084	tRNA(Ile)-lysidine synthetase	c_Imature_MG_084_MONOMER	Y	Y	N		N
MG_085	HPr(Ser) kinase/phosphatase	c_Imature_MG_085_MONOMER	N	Y	N		N
MG_086	prolipoprotein diacylglyceryl transferase	c_Imature_MG_086_MONOMER	N	Y	N		N
MG_087	ribosomal protein S12	c_Imature_MG_087_MONOMER	Y	Y	Y		Y
MG_088	ribosomal protein S7	c_Imature_MG_088_MONOMER	Y	Y	Y		Y
MG_089	translation elongation factor G	c_Imature_MG_089_MONOMER	Y	Y	Y		Y
MG_090	ribosomal protein S6	c_Imature_MG_090_MONOMER	Y	Y	Y		Y
MG_091	single-strand binding protein family	c_Imature_MG_091_MONOMER	Y	Y	N		N
MG_092	ribosomal protein S18	c_Imature_MG_092_MONOMER	Y	Y	Y		Y
MG_093	ribosomal protein L9	c_Imature_MG_093_MONOMER	Y	Y	Y		Y
MG_094	replicative DNA helicase	c_Imature_MG_094_MONOMER	Y	Y	Y		Y
MG_095	lipoprotein, putative	c_Imature_MG_095_MONOMER	N	Y	N		N
MG_096		c_Imature_MG_096_MONOMER	N	N	N		N
MG_097	uracil-DNA glycosylase, putative	c_Imature_MG_097_MONOMER	N	Y	Y		Y
MG_098	glutamyl-tRNA(Gln) and/or aspartyl-tRNA(Asn) amidotransferase, C subunit	c_Imature_MG_098_MONOMER	Y	Y	Y		Y
MG_099	glutamyl-tRNA(Gln) and/or aspartyl-tRNA(Asn) amidotransferase, A subunit	c_Imature_MG_099_MONOMER	Y	Y	Y		Y
MG_100	glutamyl-tRNA(Gln) and/or aspartyl-tRNA(Asn) amidotransferase, B subunit	c_Imature_MG_100_MONOMER	Y	Y	Y		Y
MG_101	Uncharacterized HTH-type transcriptional regulator	c_Imature_MG_101_MONOMER	N	Y	N		N
MG_102	thioredoxin-disulfide reductase	c_Imature_MG_102_MONOMER	Y	Y	N		N
MG_103		c_Imature_MG_103_MONOMER	N	N	N		N
MG_476	preprotein translocase, SecG subunit	c_Imature_MG_476_MONOMER	Y	Y	Y		Y
MG_104	ribonuclease R	c_Imature_MG_104_MONOMER	Y	Y	N		N
MG_105	putative DNA integrity scanning protein	c_Imature_MG_105_MONOMER	N	Y	Y		Y
MG_106	peptide deformylase	c_Imature_MG_106_MONOMER	Y	Y	Y		Y
MG_107	guanylate kinase	c_Imature_MG_107_MONOMER	Y	Y	N		N
MG_108	Ser/Thr protein phosphatase 2C, putative	c_Imature_MG_108_MONOMER	N	Y	N		N
MG_109	serine/threonine protein kinase, putative	c_Imature_MG_109_MONOMER	Y	Y	Y		Y
MG_110	ribosome small subunit-dependent GTPase A	c_Imature_MG_110_MONOMER	Y	N	Y		Y
MG_111	glucose-6-phosphate isomerase	c_Imature_MG_111_MONOMER	Y	Y	N		N
MG_112	ribulose-phosphate 3-epimerase	c_Imature_MG_112_MONOMER	Y	N	N		N
MG_113	asparaginyl-tRNA synthetase	c_Imature_MG_113_MONOMER	Y	Y	Y		Y
MG_114	CDP-diacylglycerol--glycerol-3-phosphate 3-phosphatidyltransferase	c_Imature_MG_114_MONOMER	Y	N	N		N
MG_115	competence/damage-inducible protein CinA domain protein	c_Imature_MG_115_MONOMER	N	N	N		N
MG_116		c_Imature_MG_116_MONOMER	N	N	N		N
MG_117		c_Imature_MG_117_MONOMER	N	Y	N		N
MG_118	UDP-glucose 4-epimerase	c_Imature_MG_118_MONOMER	Y	Y	N		N
MG_119	Monosaccharide (riboside/galactoside) ABC transporter, ATP-binding protein	c_Imature_MG_119_MONOMER	N	Y	N		N
MG_120	Monosaccharide (riboside/galactoside) ABC transporter, permease protein	c_Imature_MG_120_MONOMER	N	Y	N		N
MG_121	Monosaccharide (riboside/galactoside) ABC transporter, permease protein	c_Imature_MG_121_MONOMER	N	N	N		N
MG_122	DNA topoisomerase I	c_Imature_MG_122_MONOMER	Y	Y	Y		Y
MG_123	arginine deaminasse	c_Imature_MG_123_MONOMER	N	Y	N		N
MG_124	thioredoxin	c_Imature_MG_124_MONOMER	Y	Y	N		N
MG_125	Cof-like hydrolase, putative	c_Imature_MG_125_MONOMER	N	Y	N		N
MG_126	tryptophanyl-tRNA synthetase	c_Imature_MG_126_MONOMER	Y	Y	Y		Y
MG_127	Spx subfamily protein	c_Imature_MG_127_MONOMER	N	Y	Y		Y
MG_128	inorganic polyphosphate/ATP-NAD kinase, probable	c_Imature_MG_128_MONOMER	Y	Y	N		N
MG_129	Putative phosphotransferase enzyme glucose-specific IIB component	c_Imature_MG_129_MONOMER	N	Y	N		N
MG_130		c_Imature_MG_130_MONOMER	N	Y	N		N
MG_131	hypothetical protein		N	N
MG_132	purine nucleoside phosphoramidase	c_Imature_MG_132_MONOMER	N	Y	N		N
MG_133	membrane protein, putative	c_Imature_MG_133_MONOMER	N	Y	N		N
MG_134		c_Imature_MG_134_MONOMER	N	N	N		N
MG_135	membrane protein, putative	c_Imature_MG_135_MONOMER	N	Y	N		N
MG_136	lysyl-tRNA synthetase	c_Imature_MG_136_MONOMER	Y	Y	Y		Y
MG_137	UDP-galactopyranose mutase	c_Imature_MG_137_MONOMER	Y	Y	N		N
MG_138	Translation elongation factor 4	c_Imature_MG_138_MONOMER	N	N	N		N
MG_139	ribonuclease J	c_Imature_MG_139_MONOMER	Y	Y	Y		Y
MGrrnA16S	16S ribosomal rRNA	c_MGrrnA16S	Y	Y	Y		Y
MGrrnA23S	23S ribosomal rRNA	c_MGrrnA23S	Y	Y	Y		Y
MGrrnA5S	5S ribosomal rRNA	c_MGrrnA5S	Y	Y	Y		Y
MG_140	putative ATP-dependent helicase	c_Imature_MG_140_MONOMER	N	N	N		N
MG_141	transcription termination factor NusA	c_Imature_MG_141_MONOMER	Y	Y	Y		Y
MG_477		c_Imature_MG_477_MONOMER	N	Y	N		N
MG_142	translation initiation factor IF-2	c_Imature_MG_142_MONOMER	Y	Y	Y		Y
MG_143	ribosome-binding factor A	c_Imature_MG_143_MONOMER	Y	Y	Y		Y
MG_144		c_Imature_MG_144_MONOMER	N	Y	N		N
MG_145	riboflavin biosynthesis protein RibF	c_Imature_MG_145_MONOMER	Y	Y	N		N
MG_146	UPF0053 protein	c_Imature_MG_146_MONOMER	N	Y	N		N
MG_147	membrane protein, putative	c_Imature_MG_147_MONOMER	N	Y	N		N
MG_148		c_Imature_MG_148_MONOMER	N	Y	N		N
MG_149	lipoprotein, putative	c_Imature_MG_149_MONOMER	N	N	N		N
MG_478		c_Imature_MG_478_MONOMER	N	N	N		N
MG_150	ribosomal protein S10	c_Imature_MG_150_MONOMER	Y	Y	Y		Y
MG_151	ribosomal protein L3	c_Imature_MG_151_MONOMER	Y	Y	Y		Y
MG_152	ribosomal protein L4/L1 family	c_Imature_MG_152_MONOMER	Y	Y	Y		Y
MG_153	ribosomal protein L23	c_Imature_MG_153_MONOMER	Y	Y	Y		Y
MG_154	ribosomal protein L2	c_Imature_MG_154_MONOMER	Y	Y	Y		Y
MG_155	ribosomal protein S19	c_Imature_MG_155_MONOMER	Y	Y	Y		Y
MG_156	ribosomal protein L22	c_Imature_MG_156_MONOMER	Y	Y	Y		Y
MG_157	ribosomal protein S3	c_Imature_MG_157_MONOMER	Y	Y	Y		Y
MG_158	ribosomal protein L16	c_Imature_MG_158_MONOMER	Y	Y	Y		Y
MG_159	ribosomal protein L29	c_Imature_MG_159_MONOMER	Y	Y	Y		Y
MG_160	ribosomal protein S17	c_Imature_MG_160_MONOMER	Y	Y	Y		Y
MG_161	ribosomal protein L14	c_Imature_MG_161_MONOMER	Y	Y	Y		Y
MG_162	ribosomal protein L24	c_Imature_MG_162_MONOMER	Y	Y	Y		Y
MG_163	ribosomal protein L5	c_Imature_MG_163_MONOMER	Y	Y	Y		Y
MG_164	ribosomal protein S14	c_Imature_MG_164_MONOMER	Y	Y	Y		Y
MG_165	ribosomal protein S8	c_Imature_MG_165_MONOMER	Y	Y	Y		Y
MG_166	ribosomal protein L6	c_Imature_MG_166_MONOMER	Y	Y	Y		Y
MG_167	ribosomal protein L18	c_Imature_MG_167_MONOMER	Y	Y	Y		Y
MG_168	ribosomal protein S5	c_Imature_MG_168_MONOMER	Y	Y	Y		Y
MG_169	ribosomal protein L15	c_Imature_MG_169_MONOMER	Y	Y	Y		Y
MG_170	preprotein translocase, SecY subunit	c_Imature_MG_170_MONOMER	Y	Y	Y		Y
MG_171	adenylate kinase	c_Imature_MG_171_MONOMER	Y	Y	N		N
MG_172	methionine aminopeptidase, type I	c_Imature_MG_172_MONOMER	Y	Y	Y		Y
MG_173	translation initiation factor IF-1	c_Imature_MG_173_MONOMER	Y	Y	Y		Y
MG_174	ribosomal protein L36	c_Imature_MG_174_MONOMER	Y	Y	Y		Y
MG_175	ribosomal protein S13	c_Imature_MG_175_MONOMER	Y	Y	Y		Y
MG_176		c_Imature_MG_176_MONOMER	Y	Y	Y		Y
MG_177	DNA-directed RNA polymerase, alpha subunit	c_Imature_MG_177_MONOMER	Y	Y	Y		Y
MG_178	ribosomal protein L17	c_Imature_MG_178_MONOMER	Y	Y	Y		Y
MG_179	metal ion (cobalt) ABC transporter, ATP-binding protein, putative	c_Imature_MG_179_MONOMER	Y	Y	N		N
MG_180	metal ion (cobalt) ABC transporter, ATP-binding protein, putative	c_Imature_MG_180_MONOMER	Y	Y	N		N
MG_181	metal ion (cobalt) ABC transporter, permease protein	c_Imature_MG_181_MONOMER	Y	Y	N		N
MG_182	tRNA pseudouridine synthase A	c_Imature_MG_182_MONOMER	Y	Y	N		N
MG_183	oligoendopeptidase F	c_Imature_MG_183_MONOMER	Y	N	N		Y
MG_184	adenine-specific DNA modification methylase	c_Imature_MG_184_MONOMER	Y	Y	N		N
MG_185	lipoprotein, putative	c_Imature_MG_185_MONOMER	N	N	N		N
MG_186	Oligosaccharide or polyol ABC transporter, substrate binding protein	c_Imature_MG_186_MONOMER	N	Y	N		N
MG_187	Oligosaccharide or polyol ABC transporter, ATP-binding protein	c_Imature_MG_187_MONOMER	N	Y	N		N
MG_188	Oligosaccharide or polyol ABC transporter, permease protein	c_Imature_MG_188_MONOMER	N	Y	N		N
MG_189	Oligosaccharide or polyol ABC transporter, permease protein	c_Imature_MG_189_MONOMER	N	Y	N		N
MG_190	phosphoesterase	c_Imature_MG_190_MONOMER	N	Y	N		N
MG_191	MgPa adhesin	c_Imature_MG_191_MONOMER	Y	Y	Y		Y
MG_192	P110 protein	c_Imature_MG_192_MONOMER	Y	Y	Y		Y
MG_194	phenylalanyl-tRNA synthetase, alpha subunit	c_Imature_MG_194_MONOMER	Y	Y	Y		Y
MG_195	phenylalanyl-tRNA synthetase, beta subunit	c_Imature_MG_195_MONOMER	Y	Y	Y		Y
MG_196	translation initiation factor IF-3	c_Imature_MG_196_MONOMER	Y	Y	Y		Y
MG_197	ribosomal protein L35	c_Imature_MG_197_MONOMER	Y	Y	Y		Y
MG_198	ribosomal protein L20	c_Imature_MG_198_MONOMER	Y	Y	Y		Y
MG_199	ribonuclease HIII, putative, frameshift	c_Imature_MG_199_MONOMER	N	Y	N		N
MG_200	DnaJ domain protein	c_Imature_MG_200_MONOMER	N	Y	N		N
MG_201	co-chaperone GrpE	c_Imature_MG_201_MONOMER	Y	Y	N		N
MG_202		c_Imature_MG_202_MONOMER	N	Y	N		N
MG479		c_MG479	Y	Y	Y		Y
MG_203	DNA topoisomerase IV, B subunit	c_Imature_MG_203_MONOMER	N	Y	Y		Y
MG_204	DNA topoisomerase IV, A subunit	c_Imature_MG_204_MONOMER	Y	Y	Y		Y
MG_205	heat-inducible transcription repressor HrcA, putative	c_Imature_MG_205_MONOMER	N	Y	Y		Y
MG_206	excinuclease ABC, C subunit	c_Imature_MG_206_MONOMER	N	Y	Y		Y
MG_207	Ser/Thr protein phosphatase 2A	c_Imature_MG_207_MONOMER	N	N	N		N
MG_208	glycoprotease	c_Imature_MG_208_MONOMER	Y	Y	N		Y
MG_209	23S rRNA pseudouridine synthase; U955, U2504, U2580	c_Imature_MG_209_MONOMER	N	Y	N		N
MG_210	prolipoprotein signal peptidase, signal peptidase II	c_Imature_MG_210_MONOMER	Y	N	Y		Y
MG_480		c_Imature_MG_480_MONOMER	N	Y	N		N
MG_481	30S ribosomal protein S21	c_Imature_MG_481_MONOMER	Y	Y	Y		Y
MG_211		c_Imature_MG_211_MONOMER	N	Y	N		N
MG_482	holo-(acyl-carrier-protein) synthase	c_Imature_MG_482_MONOMER	N	Y	N		N
MG_212	1-acyl-sn-glycerol-3-phosphate acyltransferase, putative	c_Imature_MG_212_MONOMER	Y	Y	N		N
MG_213	segregation and condensation protein A	c_Imature_MG_213_MONOMER	N	N	N		N
MG_214	segregation and condensation protein B	c_Imature_MG_214_MONOMER	N	N	N		N
MG_215	6-phosphofructokinase	c_Imature_MG_215_MONOMER	Y	Y	N		N
MG_216	pyruvate kinase	c_Imature_MG_216_MONOMER	Y	Y	Y		Y
MG483		c_MG483	Y	Y	Y		Y
MG484		c_MG484	Y	Y	Y		Y
MG485		c_MG485	Y	Y	Y		Y
MG486		c_MG486	Y	Y	Y		Y
MG487		c_MG487	Y	Y	Y		Y
MG488		c_MG488	Y	Y	Y		Y
MG489		c_MG489	Y	Y	Y		Y
MG490		c_MG490	Y	Y	Y		Y
MG_217	P65 adhesin	c_Imature_MG_217_MONOMER	Y	Y	Y		Y
MG_218	high molecular weight cytadherence accessory protein 2	c_Imature_MG_218_MONOMER	Y	Y	Y		Y
MG_491		c_Imature_MG_491_MONOMER	N	Y	N		N
MG_219		c_Imature_MG_219_MONOMER	N	Y	N		N
MG_220		c_Imature_MG_220_MONOMER	N	N	N		N
MG492		c_MG492	Y	Y	Y		Y
MG_221	mraZ protein	c_Imature_MG_221_MONOMER	Y	Y	Y		Y
MG_222	S-adenosyl-methyltransferase MraW	c_Imature_MG_222_MONOMER	N	Y	N		N
MG_223		c_Imature_MG_223_MONOMER	N	Y	N		N
MG_224	cell division protein FtsZ	c_Imature_MG_224_MONOMER	Y	Y	Y		Y
MG_225	amino acid-polyamine-organocation (APC) permease	c_Imature_MG_225_MONOMER	N	N	N		N
MG_226	amino acid-polyamine-organocation (APC) permease	c_Imature_MG_226_MONOMER	N	N	N		N
MG_227	thymidylate synthase	c_Imature_MG_227_MONOMER	N	N	N		N
MG_228	dihydrofolate reductase	c_Imature_MG_228_MONOMER	Y	Y	N		N
MG_229	ribonucleoside-diphosphate reductase, beta chain	c_Imature_MG_229_MONOMER	Y	Y	N		N
MG_230	ribonucleotide reductase stimulatory protein	c_Imature_MG_230_MONOMER	Y	Y	N		N
MG_231	ribonucleoside-diphosphate reductase, alpha chain	c_Imature_MG_231_MONOMER	Y	Y	N		N
MG_232	ribosomal protein L21	c_Imature_MG_232_MONOMER	Y	Y	Y		Y
MG_233		c_Imature_MG_233_MONOMER	N	Y	N		N
MG_234	ribosomal protein L27	c_Imature_MG_234_MONOMER	Y	Y	Y		Y
MG_235	apurinic endonuclease	c_Imature_MG_235_MONOMER	N	Y	Y		Y
MG_236	ferric uptake repressor	c_Imature_MG_236_MONOMER	N	Y	N		N
MG_237		c_Imature_MG_237_MONOMER	N	N	N		N
MG_238	trigger factor	c_Imature_MG_238_MONOMER	Y	N	N		N
MG_239	ATP-dependent protease La	c_Imature_MG_239_MONOMER	Y	Y	N		Y
MG_240	nicotinamide-nucleotide adenylyltransferase/conserved hypothetical protein	c_Imature_MG_240_MONOMER	N	Y	N		N
MG_241		c_Imature_MG_241_MONOMER	N	Y	N		N
MG_242		c_Imature_MG_242_MONOMER	N	Y	N		N
MG_243	conserved hypothetical protein, authentic frameshift	c_Imature_MG_243_MONOMER	N	Y	N		N
MG_244	3-5' helicase	c_Imature_MG_244_MONOMER	N	N	N		N
MG_245	5-formyltetrahydrofolate cyclo-ligase, putative	c_Imature_MG_245_MONOMER	Y	Y	N		Y
MG_246	Ser/Thr protein phosphatase 2A	c_Imature_MG_246_MONOMER	N	Y	N		N
MG_247	membrane protein, putative	c_Imature_MG_247_MONOMER	N	Y	N		N
MG_248		c_Imature_MG_248_MONOMER	N	N	N		N
MG_249	RNA polymerase sigma factor RpoD	c_Imature_MG_249_MONOMER	Y	Y	Y		Y
MG_250	DNA primase	c_Imature_MG_250_MONOMER	N	Y	Y		Y
MG_251	glycyl-tRNA synthetase	c_Imature_MG_251_MONOMER	Y	Y	Y		Y
MG_252	23S rRNA methyltransferase; G2251	c_Imature_MG_252_MONOMER	N	N	N		N
MG_253	cysteinyl-tRNA synthetase	c_Imature_MG_253_MONOMER	Y	Y	Y		Y
MG_254	DNA ligase, NAD-dependent	c_Imature_MG_254_MONOMER	Y	Y	Y		Y
MG493		c_MG493	Y	Y	Y		Y
MG_255		c_Imature_MG_255_MONOMER	N	N	N		N
MG_494		c_Imature_MG_494_MONOMER	N	N	N		N
MG495		c_MG495	Y	Y	Y		Y
MG496		c_MG496	Y	Y	Y		Y
MG_256		c_Imature_MG_256_MONOMER	N	N	N		N
MG_257	ribosomal protein L31	c_Imature_MG_257_MONOMER	Y	Y	Y		Y
MG_258	peptide chain release factor 1	c_Imature_MG_258_MONOMER	Y	Y	Y		Y
MG_259	modification methylase	c_Imature_MG_259_MONOMER	N	Y	N		N
MG_260	lipoprotein, putative	c_Imature_MG_260_MONOMER	N	N	N		N
MG497		c_MG497	Y	Y	Y		Y
MG_261	DNA polymerase III, alpha subunit	c_Imature_MG_261_MONOMER	Y	Y	Y		Y
MG_262	polI-like 5'-3' exonuclease, putative	c_Imature_MG_262_MONOMER	N	Y	Y		Y
MG_498	formamidopyrimidine-DNA glycosylase	c_Imature_MG_498_MONOMER	N	N	Y		Y
MG_263	Cof-like hydrolase	c_Imature_MG_263_MONOMER	N	Y	N		N
MG_264	dephospho-CoA kinase	c_Imature_MG_264_MONOMER	N	N	N		N
MG_265	sugar phosphatase	c_Imature_MG_265_MONOMER	N	Y	N		N
MG_266	leucyl-tRNA synthetase	c_Imature_MG_266_MONOMER	Y	Y	Y		Y
MG_267		c_Imature_MG_267_MONOMER	N	Y	N		N
MG_268		c_Imature_MG_268_MONOMER	N	N	N		N
MG_0001	scRNA, signal recognition particle 4.5S RNA, MCS1	c_MG_0001	Y	Y	Y		Y
MG_269		c_Imature_MG_269_MONOMER	N	N	N		N
MG_270	lipoyltransferase/lipoate-protein ligase, putative	c_Imature_MG_270_MONOMER	Y	Y	N		N
MG_271	dihydrolipoamide dehydrogenase	c_Imature_MG_271_MONOMER	Y	N	N		N
MG_272	dihydrolipoamide acetyltransferase	c_Imature_MG_272_MONOMER	Y	Y	N		N
MG_0002	MG170 RNA		N	Y
MG_273	pyruvate dehydrogenase component E1, beta subunit	c_Imature_MG_273_MONOMER	Y	Y	N		N
MG_274	pyruvate dehydrogenase component E1, alpha subunit	c_Imature_MG_274_MONOMER	Y	Y	N		N
MG_275	NADH oxidase	c_Imature_MG_275_MONOMER	Y	Y	N		N
MG_276	adenine phosphoribosyltransferase	c_Imature_MG_276_MONOMER	Y	Y	N		N
MG_277	Protein-export membrane protein secDF	c_Imature_MG_277_MONOMER	Y	Y	Y		Y
MG_278	GTP diphosphokinase	c_Imature_MG_278_MONOMER	Y	Y	N		N
MG_279		c_Imature_MG_279_MONOMER	N	N	N		N
MG_280	sensory rhodopsin II transducer motif	c_Imature_MG_280_MONOMER	N	N	N		N
MG_281		c_Imature_MG_281_MONOMER	N	N	N		N
MG499		c_MG499	Y	Y	Y		Y
MG500		c_MG500	Y	Y	Y		Y
MG501		c_MG501	Y	Y	Y		Y
MG502		c_MG502	Y	Y	Y		Y
MG503		c_MG503	Y	Y	Y		Y
MG_282	transcription elongation factor GreA	c_Imature_MG_282_MONOMER	Y	Y	Y		Y
MG_283	prolyl-tRNA synthetase	c_Imature_MG_283_MONOMER	Y	Y	Y		Y
MG_284		c_Imature_MG_284_MONOMER	N	N	N		N
MG_285		c_Imature_MG_285_MONOMER	N	N	N		N
MG_286		c_Imature_MG_286_MONOMER	N	N	N		N
MG_287	acyl carrier protein	c_Imature_MG_287_MONOMER	Y	Y	N		N
MG504		c_MG504	Y	Y	Y		Y
MG_288	protein L	c_Imature_MG_288_MONOMER	N	N	N		N
MG_289	phosphonate ABC transporter, substrate binding protein (P37), putative	c_Imature_MG_289_MONOMER	N	N	N		N
MG_290	phosphonate ABC transporter, ATP-binding protein, putative	c_Imature_MG_290_MONOMER	N	N	N		N
MG_291	phosphonate ABC transporter, permease protein (P69), putative	c_Imature_MG_291_MONOMER	N	N	N		N
MG_505	putative holliday junction resolvase	c_Imature_MG_505_MONOMER	N	Y	N		N
MG_292	alanyl-tRNA synthetase	c_Imature_MG_292_MONOMER	Y	Y	Y		Y
MG_293	glycerophosphoryl diester phosphodiesterase	c_Imature_MG_293_MONOMER	N	N	N		N
MG_294	major facilitator superfamily (MFS) protein	c_Imature_MG_294_MONOMER	N	N	N		N
MG_295	tRNA U34 sulfurtransferase	c_Imature_MG_295_MONOMER	Y	Y	N		N
MG_296		c_Imature_MG_296_MONOMER	N	Y	N		N
MG_297	signal recognition particle receptor	c_Imature_MG_297_MONOMER	Y	Y	Y		Y
MG_298	chromosome segregation protein SMC	c_Imature_MG_298_MONOMER	N	N	N		N
MG_299	phosphate acetyltransferase	c_Imature_MG_299_MONOMER	Y	Y	N		N
MG_300	phosphoglycerate kinase	c_Imature_MG_300_MONOMER	Y	Y	N		N
MG_301	glyceraldehyde-3-phosphate dehydrogenase, type I	c_Imature_MG_301_MONOMER	Y	Y	N		N
MG_302	metal ion (cobalt) ABC transporter, permease protein, putative	c_Imature_MG_302_MONOMER	Y	Y	N		N
MG_303	metal ion (cobalt) ABC transporter, ATP-binding protein, putative	c_Imature_MG_303_MONOMER	Y	Y	N		N
MG_304	metal ion (cobalt) ABC transporter, ATP-binding protein, putative	c_Imature_MG_304_MONOMER	Y	Y	N		N
MG_305	chaperone	c_Imature_MG_305_MONOMER	Y	Y	Y		Y
MG_306	membrane protein, putative	c_Imature_MG_306_MONOMER	N	Y	N		N
MG_307	lipoprotein, putative	c_Imature_MG_307_MONOMER	N	Y	N		N
MG_308	ATP-dependent RNA helicase	c_Imature_MG_308_MONOMER	N	Y	N		N
MG_309	lipoprotein, putative	c_Imature_MG_309_MONOMER	N	Y	N		N
MG_310	hydrolase, Putative esterase/lipase 1	c_Imature_MG_310_MONOMER	N	Y	N		N
MG_311	ribosomal protein S4	c_Imature_MG_311_MONOMER	Y	Y	Y		Y
MG_312	high molecular weight cytadherence accessory protein 1	c_Imature_MG_312_MONOMER	Y	Y	Y		Y
MG_313	membrane protein, putative	c_Imature_MG_313_MONOMER	N	Y	N		N
MG_314		c_Imature_MG_314_MONOMER	N	Y	N		N
MG_315	DNA polymerase III, delta subunit, putative	c_Imature_MG_315_MONOMER	Y	N	Y		Y
MG_316	DNA internalization-related competence protein ComEC/Rec2	c_Imature_MG_316_MONOMER	N	N	N		N
MG_317	high molecular weight cytadherence accessory protein 3	c_Imature_MG_317_MONOMER	Y	Y	Y		Y
MG_318	P32 adhesin	c_Imature_MG_318_MONOMER	Y	Y	Y		Y
MG_319		c_Imature_MG_319_MONOMER	N	Y	N		N
MG_320	membrane protein, putative	c_Imature_MG_320_MONOMER	N	Y	N		N
MG506		c_MG506	Y	Y	Y		Y
MG507		c_MG507	Y	Y	Y		Y
MG_321	oligopeptide ABC transporter, substrate binding protein	c_Imature_MG_321_MONOMER	Y	Y	N		N
MG508		c_MG508	Y	Y	Y		Y
MG509		c_MG509	Y	Y	Y		Y
MG510		c_MG510	Y	Y	Y		Y
MG511		c_MG511	Y	Y	Y		Y
MG512		c_MG512	Y	Y	Y		Y
MG513		c_MG513	Y	Y	Y		Y
MG514		c_MG514	Y	Y	Y		Y
MG_322	potassium uptake protein	c_Imature_MG_322_MONOMER	Y	Y	N		Y
MG_323	potassium uptake protein	c_Imature_MG_323_MONOMER	Y	Y	N		Y
MG_0003	Rnase P RNA, MCS5, M1 RNA	c_MG_0003	Y	Y	Y		Y
MG_0004	transfer-messenger RNA, tmRNA, MCS6, 10Sa RNA	c_MG_0004	N	Y	N		N
MG_515		c_Imature_MG_515_MONOMER	N	Y	N		N
MG_324	aminopeptidase	c_Imature_MG_324_MONOMER	N	Y	N		Y
MG_325	ribosomal protein L33	c_Imature_MG_325_MONOMER	Y	Y	Y		Y
MG_326	degV family protein	c_Imature_MG_326_MONOMER	N	Y	N		N
MG_327	hydrolase, Putative esterase/lipase 2	c_Imature_MG_327_MONOMER	N	Y	N		N
MG_328	coiled coil putative structural protein involved in cytoskeleton	c_Imature_MG_328_MONOMER	N	N	N		N
MG_329	GTP-binding protein engA	c_Imature_MG_329_MONOMER	Y	Y	Y		Y
MG_330	cytidylate kinase	c_Imature_MG_330_MONOMER	Y	Y	N		N
MG_331		c_Imature_MG_331_MONOMER	N	Y	N		N
MG_332		c_Imature_MG_332_MONOMER	N	Y	N		N
MG_333	FMN-dependent NADH-azoreductase, putative	c_Imature_MG_333_MONOMER	N	Y	N		N
MG_334	valyl-tRNA synthetase	c_Imature_MG_334_MONOMER	Y	Y	Y		Y
MG_335	GTP-binding protein engB, putative	c_Imature_MG_335_MONOMER	Y	Y	Y		Y
MG_516		c_Imature_MG_516_MONOMER	N	Y	N		N
MG_517	glycosyl transferase, group 2 family protein	c_Imature_MG_517_MONOMER	Y	Y	N		N
MG_336	cysteine desulfurase	c_Imature_MG_336_MONOMER	N	Y	N		N
MG_337		c_Imature_MG_337_MONOMER	N	Y	N		N
MG_338	lipoprotein, putative	c_Imature_MG_338_MONOMER	N	Y	N		N
MG_339	recombination protein, strand exchange	c_Imature_MG_339_MONOMER	N	N	Y		Y
MG_340	DNA-directed RNA polymerase, beta subunit	c_Imature_MG_340_MONOMER	Y	Y	Y		Y
MG_341	DNA-directed RNA polymerase, beta subunit	c_Imature_MG_341_MONOMER	Y	Y	Y		Y
MG_342	NADPH-dependent FMN reductase domain protein	c_Imature_MG_342_MONOMER	Y	Y	N		N
MG_343		c_Imature_MG_343_MONOMER	N	N	N		N
MG_344	hydrolase, Putative esterase/lipase 3	c_Imature_MG_344_MONOMER	N	Y	N		N
MG_345	isoleucyl-tRNA synthetase	c_Imature_MG_345_MONOMER	Y	Y	Y		Y
MG_346	23S rRNA methyltransferase; U2552	c_Imature_MG_346_MONOMER	N	N	N		N
MG_347	tRNA (guanine-N(7)-)-methyltransferase	c_Imature_MG_347_MONOMER	Y	Y	N		N
MG518		c_MG518	Y	Y	Y		Y
MG_348	lipoprotein, putative	c_Imature_MG_348_MONOMER	N	Y	N		N
MG519		c_MG519	Y	Y	Y		Y
MG_349	Replication initiation/membrane attachment protein	c_Imature_MG_349_MONOMER	N	Y	N		N
MG_350		c_Imature_MG_350_MONOMER	N	Y	N		N
MG520		c_MG520	Y	Y	Y		Y
MG_521	membrane protein, putative	c_Imature_MG_521_MONOMER	N	Y	N		N
MG_351	inorganic pyrophosphatase	c_Imature_MG_351_MONOMER	Y	Y	N		N
MG_352	Holliday junction endonuclease	c_Imature_MG_352_MONOMER	N	N	N		N
MG_353	DNA-binding protein HU, putative	c_Imature_MG_353_MONOMER	N	Y	N		N
MG_354		c_Imature_MG_354_MONOMER	N	Y	N		N
MG_355	ATP-dependent Clp protease, ATPase subunit	c_Imature_MG_355_MONOMER	N	N	N		N
MG_356	choline/ethanolamine kinase, putative	c_Imature_MG_356_MONOMER	N	Y	N		N
MG_357	acetate kinase	c_Imature_MG_357_MONOMER	Y	Y	N		N
MG_358	Holliday junction DNA helicase	c_Imature_MG_358_MONOMER	N	N	Y		Y
MG_359	Holliday junction DNA helicase RuvB	c_Imature_MG_359_MONOMER	N	N	Y		Y
MG_360	ImpB/MucB/SamB family protein	c_Imature_MG_360_MONOMER	N	N	N		N
MG_361	ribosomal protein L10	c_Imature_MG_361_MONOMER	Y	Y	Y		Y
MG_362	ribosomal protein L7/L12	c_Imature_MG_362_MONOMER	Y	Y	Y		Y
MG_363	ribosomal protein L32	c_Imature_MG_363_MONOMER	Y	Y	Y		Y
MG_522	ribosomal protein S20	c_Imature_MG_522_MONOMER	Y	Y	Y		Y
MG_364	Replication initiation/membrane attachment protein	c_Imature_MG_364_MONOMER	N	Y	N		N
MG_365	methionyl-tRNA formyltransferase	c_Imature_MG_365_MONOMER	Y	Y	Y		Y
MG_366		c_Imature_MG_366_MONOMER	N	Y	N		N
MG_367	ribonuclease III	c_Imature_MG_367_MONOMER	Y	N	Y		Y
MG_368	fatty acid/phospholipid synthesis protein PlsX	c_Imature_MG_368_MONOMER	Y	Y	N		N
MG_369	DAK2 phosphatase domain protein	c_Imature_MG_369_MONOMER	N	Y	N		N
MG_370	23S rRNA pseudouridine synthase; U1911, U1915, U1917	c_Imature_MG_370_MONOMER	N	N	N		N
MG_371	DHH family protein	c_Imature_MG_371_MONOMER	N	Y	N		N
MG_372	thiamine biosynthesis/tRNA modification protein ThiI	c_Imature_MG_372_MONOMER	Y	Y	N		N
MG_373		c_Imature_MG_373_MONOMER	N	Y	N		N
MG_374		c_Imature_MG_374_MONOMER	N	Y	N		N
MG_375	threonyl-tRNA synthetase	c_Imature_MG_375_MONOMER	Y	Y	Y		Y
MG_376		c_Imature_MG_376_MONOMER	N	Y	N		N
MG_377		c_Imature_MG_377_MONOMER	N	Y	N		N
MG_378	arginyl-tRNA synthetase	c_Imature_MG_378_MONOMER	Y	Y	Y		Y
MG_379	tRNA uridine 5-carboxymethylaminomethyl modification enzyme GidA	c_Imature_MG_379_MONOMER	Y	Y	N		N
MG_380	methyltransferase GidB	c_Imature_MG_380_MONOMER	N	N	N		N
MG_381		c_Imature_MG_381_MONOMER	N	Y	N		N
MG523		c_MG523	Y	Y	Y		Y
MG_382	uridine kinase	c_Imature_MG_382_MONOMER	Y	Y	N		N
MG_383	NH(3)-dependent NAD+ synthetase, putative	c_Imature_MG_383_MONOMER	Y	Y	N		N
MG_384	GTPase1 Obg	c_Imature_MG_384_MONOMER	Y	Y	Y		Y
MG_524		c_Imature_MG_524_MONOMER	N	Y	N		N
MG_385	glycerophosphoryl diester phosphodiesterase family protein	c_Imature_MG_385_MONOMER	N	N	N		N
MG_386	P200 protein	c_Imature_MG_386_MONOMER	Y	Y	Y		Y
MG_387	GTP-binding protein Era	c_Imature_MG_387_MONOMER	Y	Y	Y		Y
MG_388	Putative metalloprotease	c_Imature_MG_388_MONOMER	N	Y	N		N
MG_389		c_Imature_MG_389_MONOMER	N	Y	N		N
MG_390	toxin ABC transporter, ATP-binding/permease protein	c_Imature_MG_390_MONOMER	N	N	N		N
MG_391	cytosol aminopeptidase	c_Imature_MG_391_MONOMER	Y	Y	N		Y
MG_392	chaperonin	c_Imature_MG_392_MONOMER	Y	Y	Y		Y
MG_393	chaperonin, 10 kDa	c_Imature_MG_393_MONOMER	Y	Y	Y		Y
MG_394	serine hydroxymethyltransferase	c_Imature_MG_394_MONOMER	Y	Y	N		N
MG_395	lipoprotein, putative	c_Imature_MG_395_MONOMER	N	Y	N		N
MG_396	ribose 5-phosphate isomerase B	c_Imature_MG_396_MONOMER	Y	Y	N		N
MG_397		c_Imature_MG_397_MONOMER	N	N	N		N
MG_398	ATP synthase F1, epsilon subunit	c_Imature_MG_398_MONOMER	N	N	N		N
MG_399	ATP synthase F1, beta subunit	c_Imature_MG_399_MONOMER	N	Y	N		N
MG_400	ATP synthase F1, gamma subunit	c_Imature_MG_400_MONOMER	N	Y	N		N
MG_401	ATP synthase F1, alpha subunit	c_Imature_MG_401_MONOMER	N	Y	N		N
MG_402	ATP synthase F1, delta subunit	c_Imature_MG_402_MONOMER	N	Y	N		N
MG_403	ATP synthase F0, B subunit	c_Imature_MG_403_MONOMER	N	Y	N		N
MG_404	ATP synthase F0, C subunit	c_Imature_MG_404_MONOMER	N	Y	N		N
MG_405	ATP synthase F0, A subunit	c_Imature_MG_405_MONOMER	N	Y	N		N
MG_406		c_Imature_MG_406_MONOMER	N	Y	N		N
MG_407	enolase	c_Imature_MG_407_MONOMER	Y	Y	N		N
MG_408	methionine-S-sulfoxide reductase	c_Imature_MG_408_MONOMER	N	N	N		N
MG_409	phosphate transport system regulatory protein PhoU, putative	c_Imature_MG_409_MONOMER	N	Y	N		N
MG_410	phosphate ABC transporter, ATP-binding protein	c_Imature_MG_410_MONOMER	N	N	N		N
MG_411	phosphate ABC transporter, permease protein PstA	c_Imature_MG_411_MONOMER	N	N	N		N
MG_412	phosphate ABC transporter, substrate-binding protein	c_Imature_MG_412_MONOMER	N	N	N		N
MG_414		c_Imature_MG_414_MONOMER	N	N	N		N
MG_525		c_Imature_MG_525_MONOMER	N	N	N		N
MG_417	ribosomal protein S9	c_Imature_MG_417_MONOMER	Y	Y	Y		Y
MG_418	ribosomal protein L13	c_Imature_MG_418_MONOMER	Y	Y	Y		Y
MG_419	DNA polymerase III, subunit gamma and tau	c_Imature_MG_419_MONOMER	Y	Y	Y		Y
MG_421	excinuclease ABC, A subunit	c_Imature_MG_421_MONOMER	N	Y	Y		Y
MG_422		c_Imature_MG_422_MONOMER	N	Y	N		N
MG_423	metallo-beta-lactamase superfamily protein	c_Imature_MG_423_MONOMER	N	Y	N		N
MG_424	ribosomal protein S15	c_Imature_MG_424_MONOMER	Y	Y	Y		Y
MG_425	ATP-dependent RNA helicase	c_Imature_MG_425_MONOMER	Y	Y	Y		Y
MG_426	ribosomal protein L28	c_Imature_MG_426_MONOMER	Y	Y	Y		Y
MG_427	osmotically inducible peroxidase	c_Imature_MG_427_MONOMER	N	Y	N		N
MG_428	LuxR bacterial regulatory protein, putative	c_Imature_MG_428_MONOMER	N	N	N		N
MG_429	PTS system, E1	c_Imature_MG_429_MONOMER	Y	Y	N		N
MG_430	2,3-bisphosphoglycerate-independent phosphoglycerate mutase	c_Imature_MG_430_MONOMER	Y	Y	N		N
MG_431	triosephosphate isomerase	c_Imature_MG_431_MONOMER	Y	Y	N		N
MG_432	membrane protein, putative	c_Imature_MG_432_MONOMER	N	Y	N		N
MG_433	translation elongation factor Ts	c_Imature_MG_433_MONOMER	Y	Y	Y		Y
MG_434	uridylate kinase	c_Imature_MG_434_MONOMER	Y	Y	N		N
MG_435	ribosome recycling factor	c_Imature_MG_435_MONOMER	Y	Y	Y		Y
MG_437	phosphatidate cytidylyltransferase	c_Imature_MG_437_MONOMER	Y	N	N		N
MG_438	type I restriction modification DNA specificity domain protein	c_Imature_MG_438_MONOMER	N	N	N		N
MG_439	lipoprotein, putative	c_Imature_MG_439_MONOMER	N	Y	N		N
MG_440	lipoprotein, putative	c_Imature_MG_440_MONOMER	N	Y	N		N
MG_441		c_Imature_MG_441_MONOMER	N	Y	N		N
MG_442	ribosomal biogenesis GTPase	c_Imature_MG_442_MONOMER	Y	Y	Y		Y
MG_443	membrane protein, putative	c_Imature_MG_443_MONOMER	N	Y	N		N
MG_444	ribosomal protein L19	c_Imature_MG_444_MONOMER	Y	Y	Y		Y
MG_445	tRNA (guanine-N1)-methyltransferase	c_Imature_MG_445_MONOMER	Y	Y	N		N
MG_446	ribosomal protein S16	c_Imature_MG_446_MONOMER	Y	Y	Y		Y
MG_447	multidrug efflux pump	c_Imature_MG_447_MONOMER	N	N	N		N
MG_448	methionine-R-sulfoxide reductase	c_Imature_MG_448_MONOMER	N	Y	N		N
MG_449	conserved hypothetical protein, authentic frameshift		N	N
MG_450	degV family protein	c_Imature_MG_450_MONOMER	N	Y	N		N
MG_451	translation elongation factor Tu	c_Imature_MG_451_MONOMER	Y	Y	Y		Y
MG_452	membrane protein, putative	c_Imature_MG_452_MONOMER	N	N	N		N
MG_453	UTP-glucose-1-phosphate uridylyltransferase	c_Imature_MG_453_MONOMER	Y	Y	N		N
MG_454	thiol-dependent peroxidase	c_Imature_MG_454_MONOMER	N	N	N		N
MG_455	tyrosyl-tRNA synthetase	c_Imature_MG_455_MONOMER	Y	Y	Y		Y
MG_456		c_Imature_MG_456_MONOMER	N	N	N		N
MG_457	ATP-dependent metalloprotease FtsH	c_Imature_MG_457_MONOMER	N	Y	N		N
MG_458	hypoxanthine phosphoribosyltransferase	c_Imature_MG_458_MONOMER	Y	Y	N		N
MG_459	putative 2-C-methyl-D-erythritol-2,4-cyclodiphosphate synthase	c_Imature_MG_459_MONOMER	N	Y	N		N
MG_460	L-lactate dehydrogenase/malate dehydrogenase	c_Imature_MG_460_MONOMER	N	N	N		N
MG_461	HD domain protein	c_Imature_MG_461_MONOMER	N	Y	N		N
MG_462	glutamyl-tRNA synthetase	c_Imature_MG_462_MONOMER	Y	Y	Y		Y
MG_463	dimethyladenosine transferase	c_Imature_MG_463_MONOMER	N	N	N		N
MG_464	inner-membrane protein insertion factor	c_Imature_MG_464_MONOMER	Y	Y	Y		Y
MG_465	ribonuclease P protein component	c_Imature_MG_465_MONOMER	Y	Y	Y		Y
MG_466	ribosomal protein L34	c_Imature_MG_466_MONOMER	Y	Y	Y		Y
MG_467	salivaricin A ABC transporter, ATP-binding protein	c_Imature_MG_467_MONOMER	N	Y	N		N
MG_468	salivaricin A ABC transporter, permease protein	c_Imature_MG_468_MONOMER	N	Y	N		N
MG_526	salivaricin A ABC transporter, ATP-binding protein	c_Imature_MG_526_MONOMER	N	Y	N		N
MG_469	chromosomal replication initiator protein DnaA	c_Imature_MG_469_MONOMER	Y	Y	Y		Y
MG_470	CobQ/CobB/MinD/ParA nucleotide binding domain	c_Imature_MG_470_MONOMER	N	Y	Y		Y
